# Supplementary material for: Shunt Dysfunction Assessment in Shunted Patients via Multiparametric Non-Invasive ICP Waveform Monitoring
Source: Biomedicines. 2025 Oct 7;13(10):2436. doi: 10.3390/biomedicines13102436 (PMC12562186; doi:10.3390/biomedicines13102436)
Supplement: Supplementary file 1 [file biomedicines-13-02436-s001.zip › Table S1.xls]

## Sheet: Shunt dysfunction
Pt#	Age	Gender	Diagnosis	Shunt type	Programmable shunt	Pressure	Symptoms before Surgery	Symptoms after Surgery	Suspected issue	Notes	Lowest PreOp Laying P2/P1	Highest PreOp laying P2/P1	Average PreOp Laying P2/P1	Lowest PreOp Laying TTP	Highest PreOp Laying TTP	Average laying TTP	Lowest PreOp 30degree P2/P1	Highest PreOp 30degree P2/P1	Average PreOp 30degree P2/P1	Lowest PreOp 30deg TTP	Highest 30Degree TTP	Average 30Degree TTP	Lowest PreOp standing P2/P1	Highest PreOp standing P2/P1	Average standing P2/P1	Lowest PreOp Standing TTP	Highest PreOp Standing TTP	Average standing TTP	Valid Waveforms / Total WVs Pre OP	Lowest PreOp Confidence Interval	Highest PreOp Confidence Interval	Average CI	UMI	Lowest PostOp laying P2/P1	Highest PostOp laying P2/P1	Average PostOp laying P2/P1	Lowest PostOp laying TTP	Highest PostOp laying TTP	Average PostOp laying TTP	Lowest PostOp 30degree P2/P1	Highest PostOp 30degree P2/P1	Average PostOp 30degree P2/P1	Lowest PostOp 30deg TTP	Highest PostOp 30deg TTP	Average 30degree PostOp TTP	Lowest PostOp standing P2/P1	Highest PostOp standing P2/P1	Average PostOp standing P2/P1	Lowest PostOp standing TTP
1	27	F	Cerebral Cyst	VPS	No	Medium pressure	Headaches	Complete resolution	Hypodrainage	Left porencyphalic cyst	1.3	1.3	1.3	30	30	30	1.2	1.2	1.2	30	-	-	-	-	-	-	-	-	All	0.2	0.3	0.2	B4CS2Y2RZ5AR	1			16	26	22	-	-	-	-	-		-	-		-
2	31	M	Unspecified Hydrocephalus	VAS	No	Medium pressure	Comatose	Complete resolution	Hypodrainage	Comatose, could not stand up on first assessment	1.45	1.65	1.6	22	22	22	-	-	-	-	-	-	-	-	-	-	-	-	8 out of 16	0.7	1.2	0.9	B4CS2Y2GM3UG	1.39	1.48	1.4	30	30	31	1.4	1.4	1.4	30	32	31	1.27	1.32	1.3	25
3	36	F	IIH	VPS	No	Medium pressure	Headaches		Hyperdrainage		1.3	1.5	1.35	29	31	30	1	1.2	1.1	21	24	22	1	1.1	1	9	26	20	All	0.3	0.4	0.2	B4CS2Y2I201T
4	28	F	IIH	LPS	No	Low pressure	Headaches and nausea, worsening when standing	Complete resolution	Hyperdrainage	Could not tolerate standing position in pre-op	0.5	0.8	0.6	6	7	6	1	1.1	1	12	26	17	0.86	0.94	0.9	10	13	11	13 out of 15	0.1	0.4	0.2	B4CS2533WO94	1.16	1.2		20	27	23	1.25	1.34	1.3	27	28		0.91	0.96		10
5	83	M	NPH	VPS	Yes	Programmable (HpBio shunt currently at 6.5)	Worsening symptoms of NPH (triad)	Complete resolution	Hyperdrainage	Had postural instability	1	1.47	1.24	18	27	23	1.17	1.22	1.2	23	28	27	1	1.79	1.38	17	27	27	31 out of 36	0.1	0.7	0.3	B4CS25333K0A
6	48	F	Unspecified Hydrocephalus	VPS	No	Low pressure	Headaches and nausea, worsening when standing	Complete resolution	Hyperdrainage	Hard to obtain waveform, did not tolerate standing pre-op	1.25	1.81	1.57	29	40	35	-	-	-	-	-	-	1.3	1.35	1.32	27	30	28	14 out of 15	0.1	0.3	0.2	B4CS2Y2PAXPA	1	1.2	1.1	16	25	22	1	1.3	1.1	6	32	25	1.2	1.7	1.4	25
7	35	F	Congeital Hydrocephalus	VPS	No	Medium pressure	Headches and vision loss	Partially improved symptoms	Hypodrainage	Chronic shunt dysfunction post encephalitis, 3 years prior to consultation	1.35	1.62	1.5	29	32	30	-	-	-	-	-	-	1.33	1.53	1.4	26	28	28	All	0.1	0.3	0.2	B4CS2Y2Q6D0M	1.3	1.4	1.35	28	34	30	1.25	1.33	1.3	28	30	29	1.25	1.36	1.3	28
8	19	F	Congeital Hydrocephalus	VPS	No	Medium pressure	Headaches when laying down		Hypodrainage	Shunt since 3mo, never revised	1.24	1.39	1.33	25	34	30	1.09	1.29	1.21	25	29	27	1.25	1.45	1.37	24	28	26	18 out of 23	0.1	0.7	0.4	000000353QQT
9	53	M	Unspecified Hydrocephalus	VPS	No	High pressure	Headaches and nausea, worsening when standing		Hyperdrainage		0.67	0.72	0.7	11	13	12	0.85	1.52	1	9	27	18	1	1.4	1.2	24	27	25	20 out of 22	0.1	0.7	0.3	B4CS2537B2DD
10	42	F	Unspecified Hydrocephalus	VPS	No	Medium pressure	Headaches and nausea, worsening when standing, vision loss		Hyperdrainage		1.48	1.93	1.88	33	36	35	1.31	1.81	1.56	30	36	33	1.29	1.65	1.55	27	32	31	All	0.2	0.9	0.5	B4CS25395YZX
11	25	M	Unspecified Hydrocephalus	VPS	No	Medium pressure	Gait ataxia only. Hydrocephalus at 14	Complete resolution	Hypodrainage	Shunt at 14, 9 revisions in 11 yrs, last in March 2024	1	1.1	1.03	20	25	22	1.2	1.1	1.1	25	27	26	1.16	1.1	1.12	30	24	26	All	0.2	0.1	0.1	B4CS2535TXUW	0.7	0.77	0.72	9	10	10	0.77	0.97	0.84	12	13	12	0.6	0.7	0.67	12
12	58	F	IIH	VPS / LPS	No	Medium pressure	Headache and worsening vision. Long-standing IIH		Hypodrainage	LPS in 1987, VPS in 2013	1.37	1.67	1.5	32	35	33	1.45	1.74	1.6	29	36	33	1.43	1.66	1.55	28	31	29	All	0.1	0.3	0.2	B4CS2539S4X4
13	45	M	NPH	VPS	Yes	Programmable (HpBio shunt currently at 6.5)	Worsening symptoms of NPH (trid)		Hyperdrainage		0.88	1.06	1	6	21	13													18/19	0.05	0.58	0.16	B4CS253B0LR4
14	47	M	Aqueductal stenosis with hydrocephalus	VPS	No	Medium pressure	Aqueductal stenosis with hydrocephalus		Hyperdrainage	Patient with history of hydrocephalus secondary to aqueductal stenosis, submitted to VPS in 2013, with revision in 2018 and 2020. Actually with signs of hyperdrainage with headache that worsens when standing.	1.03	1.09	1.07	22	25	24	1.04	1.07	1.06	23	24	24	0.48	1.3	1.01	6	20	17	24/32	0.03	1	0.22	B4CS253CAP65
15	36	F	(left porencyphalic)	VPS	No	Medium pressure	Headache, worsening when changing positions		Hyperdrainage	Hydrocephalus already derived with several revisions. Presents with headache and pain when chaging positions.	1.36	1.46	1.4	28	30	29	0.89	1.67	1.27	13	33	24	0.53	1.03	0.79	6	16	10	21/24	0.08	0.46	0.2	B4CS253DQZ7B
16	50	F	IIH	VPS	No	Medium pressure	Headache, vision difficulty, nausea, vomiting		Hypodrainage	DVP exchange 2018 due to IIH, currently has headache, difficulty seeing, dizziness, nausea and a single episode of vomiting for less than 7 days.	1.2	1.35	1.23	28	29	29	1.18	1.26	1.22	29	29	29	1.09	1.31	1.2	27	28	28	32/33	0.04	0.56	0.11	B4CS253CARD4
17	68	M	Post infectious hydrocephalus	LPS	No	LPS	Headaches when standing up with dizziness		Hyperdrainage	DLP post meningitis 10 years ago, overdrainage symptoms	1.62	1.84	1.76	26	30	29	1.29	1.89	1.7	27	28	27	1.42	1.55	1.49	26	28	27	23/24	0.22	0.63	0.4	B4CS253HCBSS
18	43	F	Cerebral cyst	VPS	No	Medium pressure	Headache, dizziness		Hypodrainage	Large Posterior Fossa Arachnoid Cyst Patient reports severe headache in June/2023, was seen by external Neurology and requested MRI. Was seen by the Nephrology team who referred to NC Outpatient Clinic for evaluation. 11/12 Comes to the outpatient clinic reporting dizziness and headache of 7/10	1.25	1.3	1.29	27	29	28	1.41	1.61	1.49	25	27	26	1.04	1.16	1.07	20	22	21	20/23	0.07	0.41	0.18	B4CS253DDMRY
20	54	F	Unspecified Hydrocephalus	VPS	No	Medium pressure	Headache, double vision, vertigo		Hypodrainage	Hydrocephalust treated in 2015, never revised. Returning symptoms of headache, double vision whenever reading and vertigo	1.7	1.9	1.82	24	26	26	1.37	1.75	1.56	25	28	27	1.3	1.51	1.43	25	29	27	20/23	0.18	0.64	0.4	B4CS253HCD80
[truncated: 9 more columns]
