# Supplementary material for: Shunt Dysfunction Assessment in Shunted Patients via Multiparametric Non-Invasive ICP Waveform Monitoring
Source: Biomedicines. 2025 Oct 7;13(10):2436. doi: 10.3390/biomedicines13102436 (PMC12562186; doi:10.3390/biomedicines13102436)
Supplement: Supplementary file 1 [file biomedicines-13-02436-s001.zip › Table S2.xls]

## Sheet: Asymptomatic shunts
Pt#	Age	Gender	Diagnosis	Shunt type	Programmable shunt	Fixed pressure	Comorbidities	Prior Shunt dysfunction	Type of Prior SD	# of Episodes	Last Revision	Notes	Lowest Laying P2/P1	Highest laying P2/P1	Average laying P2/P1	Lowest 30Degree P2/P1	Highest 30Degree P2/p1	Average 30Degree P2/P1	Lowest Standing P2/P1	Highest Standing P2/P1	Average Standing P2/P1	Lowest Laying TTP	Highest Laying TTP	Average Laying TTP	Lowest 30Degree TTP	Highest 30Degree TTP	Average 30Degree TTP	Lowest Standing TTP	Highest Standing TTP	Average standing TTP	Valid Waveforms / Total WVs	Lowest Confidence Interval (CI)	Highest Confidence Interval (CI)	Average Confidence Interval (CI)	UMI
1	65	M	Post-TBI Hydrocephalus	VPS	No	BROKEN CATHETER		No	None	0		Has had fractued catheter with no issues, patient was not shunt-dependent anymore	1	1.1	1.05	1.06	1.06	1.06	1	1.08	1.06	24	26	25	25	25	25	22	24	24	All	0	0.1	0.05	B4CS2Y31V0EU
2	35	M	Post-TBI Hydrocephalus	VPS	No	Medium pressure						Migraine	0.76	0.96	0.86	0.88	1.09	1	0.76	1.13	1	7	12	10	9	22	17	9	23	16	All	0	0.2	0.1	B4CS25340NXF
3	29	M	Congenital Hydrocephalus	VPS	No	Medium pressure	Wheelchiar bound	Yes	Hypodrainage	Multiple	2017	Wheelchair-bound only monitored SITTING, VPS shunt since 8mo old	NOT MEASURED	NOT MEASURED	NOT MEASURED	1	1	1	NOT MEASURED	NOT MEASURED	NOT MEASURED	NOT MEASURED	NOT MEASURED	NOT MEASURED	9	26	18	NOT MEASURED	NOT MEASURED	NOT MEASURED	All	0.1	0.2	0.1	B4CS2536BXWY
4	33	M	Congenital Hydrocephalus	VPS	No	Medium pressure	Moderate cognitive sequelae, takes quetiapine and fenobarbital, seizures, mood disorder	Yes	Hypodrainage	1	2018	Shunt since 7mo	0.9	0.9	0.9	1	1	1	0.86	1.05	0.9	6	8	7	9	18	16	9	24	11	All	0	0.1	0	B4CS2535NW9H
5	64	F	NPH	VPS	No	Medium pressure	Thrombosed basilar aneurysm with mass effect clipped in 1997. Still has mass effect in most recent scans	No	None	0	-	NPH-like symptoms started 20 years after SAH, most likely unrelated, operated in 2017 with classic NPH triad, currently reports no symptoms	1.28	1.39	1.33	1.48	1.54	1.52	1.37	1.52	1.46	23	25	24	25	26	25	22	26	24	22/23	0.1	0.9	0.1	B4CS2536J9ZC
6	41	M	Congenital Hydrocephalus	VPS	No	Medium pressure		Yes	Hypodrainage	Multiple	2014	-	1.07	1.3	1.15	1.23	1.3	1.26	1.06	1.23	1.15	18	26	22	25	26	26	21	25	22	All	0.1	0.7	0.15	000000366KIG
7	49	M	Unspecified hydrocephalus	VPS	No	Medium pressure	Migraines	Yes	Hypodrainage	3	-	Also has migraines	1.06	1.1	1.07	1.1	1.13	1.1	1.06	1.11	1.1	22	24	22	23	25	24	23	24	23	All	0.1	0.2	0.1	000000379EPW
8	49	M	Post-TBI Hydrocephalus	VPS	No	Medium pressure				0			1	1	1	1	1	1	1	1	1	16	20	18	16	23	20	22	24	23	All	0.1	0.2	0.1	B4CS2536NDPW
9	26	M	IIH	VPS	Yes	Programmable		No	None	0	-		0.86	0.91	0.87	0.92	0.95	0.94	0.68	0.75	0.71	7	7	7	8	10	9	9	10	9	All	0.1	0.2	0.1	B4CS253960L3
10	63	M	Obstructive hydrocephalus	VPS	No	Medium pressure	Prostate cancer	No	None	0		Aqueductal stenosis. Also has prostate cancer.	1.1	1.1	1.11	1.1	1.1	1.1	1	1.1	1.1	22	24	23	22	23	23	20	26	23	All	0.1	0.3	0.2	B4CS253BXU72
11	58	M	Post-TBI Hydrocephalus	VPS	Yes	Programmable	Abdominal pain	No	None	0	-	Shunt at 7 (Sophysa)	1	1.2	1.1	1.15	1.15	1.1	1.1	1.1	1.1	19	24	22	24	25	24	21	22	21	All	0.1	0.3	0.2	B4CS253CNYLD
12	33	M	Obstructive hydrocephalus	VPS	No	Medium pressure	Pineal tumor	Yes	Hypodrainage	1	2023	Posterior fossa cyst causing obstructive hydrocephalus	1.17	1.18	1.17	1	1.1	1.07	1.04	1.04	1.04	24	25	24	24	26	25	22	22	22	All	0.1	0.1	0.1	0000003A59T4
13	39	F	Obstructive hydrocephalus	VPS	Yes	Programmable	Posterior fossa Cyst	Yes	Hyperdrainage	1	2023	Posterior fossa cyst causing obstructive hydrocephalus. Had hyperdrainge, reoperated to install antigravitational device, pressure set at 21 (HpBio)	1	1	1	1	1	1	1	1	1	11	12	11	11	12	11	15	19	16	All	0.1	0.1	0.1	B4CS253AE732
14	42	M	Cerebral cyst	VPS	No	Medium pressure	Arachnoid cyst since 1993	No	None	0	-	Has shunt for arachnoid cyst since 1993	0.8	0.8	0.8	0.8	0.8	0.8	0.8	0.9	0.9	10	10	10	10	10	10	8	10	9	All	0.1	0.2	0.15	0000003A5AUH
15	55	F	Post-infectious hydrocephalus	VPS	No	Medium pressure		No	None	0	2011	Left VPS in 1998, after meningitis. Shunt revision in 1999 and 2011	1.3	1.37	1.33	1.28	1.38	1.35	1.42	1.48	1.44	29	32	30	26	29	28	27	30	28	All	0.08	0.4	0.25	B4CS253FWHLT
16	28	F	Cerebral cyst	VPS	Yes	Programmable		No	None	0	-	Patient post programmable VPS due to frontal arachnoid cyst. Patient is currently stable.	0.91	0.96	0.93	1.02	1.14	1.07	1.04	1.09	1.05	8	12	10	19	32	29	28	29	29	All	0.02	0.11	0.07	B4CS253FJJHT
17	65	F	Unspecified hydrocephalus	VPS	No	Medium pressure		No	None	0	-	Patient with hydrocephalus treated at 5 years of age without new surgical interventions	1.13	1.35	1.23	1.17	1.21	1.19	1.24	1.33	1.28	22	27	24	22	26	24	25	29	27	23/24	0.06	0.36	0.15	B4CS253DDRY5
18	48	M	Post-infectious hydrocephalus	VPS	No	Medium pressure		Yes	Hypodrainage	2	2023	Neurocysticercosis - Diagnosis in 1993 Cyst excision on 10/16/2019 VPD in July/2020 - Review of VPD 05/2022 and 09/2023 (both due to hydrocephalus) 2. Structural focal epilepsy - No seizures since 2001 - Use of AEDs for 1 year - at diagnosis Patient started using Etanercept, with stability of the condition. Maintains axial and oculomotor ataxia, with nystagmus and estropia of the LE. Anhedonia pe…	1.09	1.12	1.11	1.06	1.19	1.11	0.97	1.29	1.08	23	26	25	23	25	24	14	23	19	All	0.02	0.55	0.19	B4CS253DDLKA
19	49	F	Post-infectious hydrocephalus	VPS	No			Yes	Hypodrainage	1	2018	Asymptomatic. Shunt in 2010 due to neurocysticercosis. Revision (1) in 2018	1.33	1.42	1.37	1.36	1.63	1.48	1.31	1.4	1.36	27	28	28	26	27	27	28	29	29	22/23	0.04	0.38	0.11	B4CS253HCEHI
